# Supplementary material for: Farnesoid X receptor activation by bile acids suppresses lipid peroxidation and ferroptosis
Source: Nat Commun. 2023 Oct 30;14:6908. doi: 10.1038/s41467-023-42702-8 (PMC10616197; doi:10.1038/s41467-023-42702-8)
Supplement: Supplementary file 4 — Supplementary Data 1 [file 41467_2023_42702_MOESM4_ESM.xlsx]

## Sheet: Compounds used for screening
HY-B1173
S1134
1503888
Prestw-1096
PZ0141
S1452
HY-13719
HY-13323
5280
SC-203757
Prestw-1024
HY-100008
MFCD00070489
Prestw-475
HY-19838
4838
1500545
2288
HY-12624
2344
MFCD00079476
AK-44172
Prestw-1035
Prestw-887
1502032
HY-18102
Prestw-256
HY-18271
PARICALCITOL
HY-17373
AC2017
1500315
S1361
1506156
1301013
Prestw-289
1600716
4957
S1466
MFCD00045945
NP073
2642
S2198
AE-562/43459779
3129
S2372
2417
Prestw-119
Z104473370
Prestw-451
Prestw-1772
HY-10037
S2757
2390
HY-12815
1503330
Prestw-761
OR-2126
Prestw-190
MFCD01676942
S3025
HY-14460
S7127
1505497
HY-B0625
HY-13991
2452
1503200
HY-16420
1500178
Prestw-1079
S7975
Z1558691527
Prestw-619
50118
4775
2392
HY-B0550
1223
HY-12744
Prestw-558
4920201
Prestw-758
Z90645000
2295
Prestw-1294
HY-15538
1506027
HY-B0489
S2280
Prestw-177
K170
HY-10165
S6002
SML0411
HY-13245
1502031
2148
Prestw-881
1501119
HY-10241
300546
S2335
1052
HY-12152
PR 3495
5728441
S1523
Prestw-1270
HY-12863
HY-13653
KC141
S2214
Prestw-267
S2699
Prestw-1088
HY-12654
MFCD13194756
HY-N0112
Prestw-1267
S2413
HY-B0178A
S1459
H841
HY-N0674A
HY-15289
SML0278
5334325
Prestw-535
Prestw-560
Prestw-1741
1503004
1504108
HY-12857
LN02221398
2408
MFCD00031617
S2842
Prestw-27
HY-15654
Prestw-941
754
HY-107212
3314
Prestw-1516
5071
Prestw-776
46164
Z2306534679
A13464
Prestw-21
HY-N0164
1504143
Prestw-801
HY-50844
2663H
AKOS030574949
HY-N0797
F2173-0055
19641
Prestw-99
MFCD00051131
HY-15465
S2726
S4261
Prestw-1509
310035
Prestw-198
HY-16725
Prestw-1310
HY-B1063
S2779
HY-N0296A
Prestw-1046
HY-15584A
1307
HY-15565
S2216
R096
17681
2641
MFCD08056253
Prestw-1207
2192
Prestw-540
HY-10299
Prestw-1009
Prestw-455
T1850000
S2787
S1165
HY-13535A
S1121
Prestw-1042
Z2380439294
M436-0007
Z607808534
1500272
HY-14867A
1242
S7438
Prestw-130
2332
SMB00416
S7205
S2420
Prestw-1179
82220
5276
HY-17590
AK114210
5521
MFCD00157250
HY-B0110
Prestw-1154
F2119-0003
1500626
S2390
HY-10501
826
R730
HY-B0402A
Prestw-901
MFCD00901289
5086
Prestw-1761
Prestw-788
HY-B0167
MFCD00045939
2484
1500436
HY-B0468
Prestw-141
2284
678
S1138
PZ0187
Z57127533
Prestw-433
Prestw-530
Prestw-1764
Prestw-351
Prestw-641
HY-10046
HY-16687A
HY-15371
5559
1503076
HY-16273A
Prestw-584
S2547
Prestw-145
S2696
HY-14652
S7358
S7241
S2531
HY-101238
Prestw-341
MFCD00019515
S1485
8896
Z1116387809
HY-16228
HY-12203
1503320
HY-12949
HY-10015
1500435
HY-15195
4788
Prestw-657
HY-19644
MFCD22422519
Prestw-732
2813
HY-15228
STK279680
S5667
Prestw-834
1506125
HY-15393
HY-17000
S1158
S1114
5112
S7097
1506186
HY-16059
HY-14734
Prestw-1001
HY-B0021
HY-10079
HY-B0160
EN300-70503
HY-50735
S1480
Z104536260
Prestw-153
S2205
HY-16911
Prestw-362
STK177296
4387
1500339
STK095480
HY-15841
S2181
1500131
1500411
S1244
1503255
MFCD00085645
AK-44843
HY-76569
S1171
Prestw-1773
5297
448
S1557
Prestw-245
1500679
1295
Prestw-54
4248
2300154
HY-10235
2386
Prestw-816
S2738
HY-13510
2508
2678
STOCK1N-03493
1500352
445800-25MG
95437
Prestw-907
1296
Prestw-282
S7146
STK877639
1264
L14009
Prestw-1497
S7674
S4248
5306570001
MFCD00056652
MFCD00150564
HY-10995
HY-18711A
Z2306534716
HY-16046
2173
S7298
MFCD00021990
HY-13784
2456
S2269
NP322
Prestw-441
MFCD00867130
320
S2187
1501173
351
Prestw-707
HY-19387
S1689
M0950000
HY-B0798
Prestw-1178
HY-12872
2421
Prestw-654
HY-13011
HY-B1105A
Prestw-234
S2005
S2772
S8000
MFCD00079073
S2693
S112
HY-13239
68891
HY-100720
S1004
HY-14754
HY-13772
1148
HY-B0382
HY-17387
S8077
ST057583
1301023
Prestw-704
HY-50937
S1314
Prestw-914
1544
STL147112
2315
HY-16643
HY-B1289
4766
HY-A0119
S2270
MFCD00900589
Prestw-802
S2261
3341
HY-14946
Prestw-2
Prestw-395
HY-18347A
Prestw-993
1750
1301016
Prestw-137
NP233
1400151
71667
Prestw-204
MFCD00051135
Prestw-633
2652
S4057
R082
AO-365/40892107
Prestw-249
S7062
STK060545
1500448
S2392
MFCD00002586
Prestw-774
3125
1506105
Prestw-1793
Prestw-683
S8144
Prestw-34
Prestw-1776
Prestw-1717
4876
Prestw-76
1503914
HY-14859
HY-14144
Z57127886
Prestw-1491
S1006
HY-13316
S2202
1506104
40207
S1530
S2914
S7529
S7731
Prestw-367
STOCK1N-12913
HY-B0911
1506189
63270
0099-0143
HY-50903
Z2327510224
5109
3194
1506193
728
HY-18600A
1500148
Prestw-1261
H671
HY-14254
1504105
Prestw-182
HY-10346A
Prestw-794
MFCD01740554
HY-17028
Prestw-655
1503422
HY-14799
Prestw-224
HY-15778
Prestw-630
Prestw-692
1202
C1618
2416
1493
5613
Z379486794
HY-N0402
Prestw-528
430-124
567735-10MG
HY-B0745
MFCD00865476
S2698
HY-B1360
311203-25MG
2499
Prestw-1050
HY-B1897A
Prestw-938
1500673
S8116
1500226
1502410
307023
S2400
S7110
S7033
MFCD00056869
1502412
HY-18075
S7076
EN300-18459
HY-B1222
4363
Prestw-1714
3803
Prestw-1471
1088
Prestw-449
S1226
305025
MFCD00021156
S7369
HY-15749
644
74255
84097
4462
V800301
STK801800
H255
506158-10MG
2657
HY-15506
HY-15606
HY-16996A
S2637
HY-15772
S1070
HY-B1831A
BD135951
HY-50669A
566
HY-16962
HY-B1059
HY-75054
HY-17470
Prestw-1774
1720H
435
STK012745
Z19703590
AC1544
HY-10255A
Prestw-574
T26228
HY-14805
4351
S2333
MFCD09832637
HY-16312
3190
PZ0270
MFCD00006454
2609
Prestw-128
PH014089
S2295
HY-B0997
C8037
Prestw-884
HY-15780
Prestw-125
NO109
HY-14840
Prestw-712
HY-50291
STOCK1N-72555
S2632
HY-17020A
2385
Prestw-278
HY-10561
MFCD00223678
Prestw-88
HY-B0723
Prestw-189
832
S4413
Z1603855929
A6508
3966
STL146346
R610
1503860
5285
HY-B1428
HY-15315
S7214
HY-B1829A
2542
S7143
HY-13041
S1454
Prestw-768
Prestw-218
Prestw-319
EN300-53926
HY-10528
S2711
Prestw-1780
Prestw-1256
Prestw-194
HY-B0670A
EN300-17228
431
5259
Prestw-175
3736
HY-17469
CT100
MFCD07784411
MFCD00925649
Prestw-181
HY-13413
HY-15319
STK368766
S7720
HY-B1150
X6250
680
HY-10274
Prestw-524
Prestw-1441
HY-12868
Prestw-206
S2927
S7292
Prestw-205
Prestw-1398
1500398
S1392
Prestw-1203
Prestw-845
1506324
HY-13443
2605
S2867
HY-14773
S2244
HY-16350
HY-12600
896
1503101
S7437
HY-16755
Prestw-1206
1503921
MFCD00864575
OSSM_091798
Prestw-872
3271
MFCD00869708
Prestw-1361
2310
Prestw-292
CC101
4870
Z239130480
HY-18102A
MFCD07793339
5210
1503901
MFCD00135583
Prestw-919
2292
HY-B0986
0168-0391
5087
Prestw-166
Prestw-1364
S2195
S7161
1500173
1065
Prestw-252
S4132
HY-17039
HY-15414A
884
HY-10331
Prestw-1702
Prestw-857
P6024
1503111
MD04718
S7509
HY-B0742
HY-10284
STK091981
4708
K385
Prestw-806
S2227
S2687
HY-A0095
4883
HY-13948
HY-12057
HY-16696
1505772
300548
HY-12501A
5231
Prestw-531
S7327
Prestw-1251
S2196
G237
G-6604
HY-103392
Prestw-214
DL310
HY-13448
S7113
4435-0092
HY-16513
2150
Z2306534399
Prestw-999
Prestw-423
HY-17440
HY-12858
Prestw-1062
HY-14958A
1249
3634
HY-18988
S2308
B7900
1107
HY-B1212
WN111
5199
HY-17363
S2774
3123
41111
HY-19736
PH010339
Prestw-1503
4507
S2765
NP113
MFCD00049319
Prestw-157
Prestw-904
HY-16711
Prestw-827
Prestw-1017
1503014
HY-17455
HY-16677A
PC2040
Z2306534448
55823
Prestw-409
16169
HY-16910
HY-14874
2705
5830-0516
Z56755859
Prestw-1715
S7795
HY-A0142A
S1366
MFCD00909855
HY-32350
Prestw-488
HY-12813
OSSL_897842
5430
Z56821717
699
788
MFCD00004079
S1115
4753
S7195
Z2301686183
HY-16526
1500505
HY-B1908
Prestw-1508
HY-B0655
S2714
S2262
HY-A0004
HY-N0455A
1501176
HY-18610
HY-B1166
1500601
Z2306534737
MFCD00075925
S7061
S2338
1503733
1503838
Prestw-457
HY-13737
FB19394
Prestw-1603
Prestw-1405
1500238
K36395411
Prestw-110
S2365
Prestw-243
Prestw-73
1506180
MFCD00083259
HY-15291
HY-N0054
HY-10300
Prestw-1318
HY-13288
1501125
HY-B0604
S2796
212064
1500168
NP227
HY-18972
MFCD00037979
Z57127464
1035
HY-19988
BTB09874
HY-101736
S1458
Prestw-16
3606
HY-17443B
71613
HY-12745A
HY-D0143
Prestw-1417
T1253
Prestw-225
3579
MFCD00005303
Prestw-273
1500235
Prestw-274
Prestw-939
MFCD11113155
MFCD00912427
HY-10521
Z56854445
HY-10127
S1440
2194
4601
Prestw-1132
HY-17384
HY-14445
S2121
HY-14800
S7133
S2827
1132
AN-652/42191159
627
1270718
Prestw-400
Prestw-31
1015
EN300-1268328
S7517
HY-15148
2764
PH014015
HY-B1173
HY-B0932
KM06746
O375
1858
HY-14171
3211
HY-12970A
HY-10261A
HY-13318
Prestw-899
870
Prestw-1086
HY-B0162A
HY-17397
PH000303
HY-B0647
S2325
Prestw-875
Prestw-394
S2634
S7217
Prestw-888
S2728
5089
Prestw-859
HY-14462
S7364
S1133
HY-19533
STK321191
BBC/534
EN300-124569
2403
Prestw-1700
MFCD00864671
4742
HY-14796
HY-14531
S7192
HY-15430A
Prestw-918
A10103
MFCD01682108
10010024
1705
2514
S7102
2634
AC1512
Prestw-1066
1500602
Y0000398
5495
K09635314
S2921
S8023
Prestw-499
Prestw-974
1816
HY-B0698A
1677
S7142
Prestw-894
HY-18690
HY-18941
HY-19992
Prestw-814
MFCD00064401
Z82177056
HY-70005
HY-15527
Prestw-897
S7656
2495
HY-16114
S7748
S2220
MFCD00864685
1064
1506192
Prestw-917
HY-13508
Prestw-698
HY-B0596
1233
4830
5077
S7559
1300017
1778825
S7392
Z2327605029
1500319
STK121291
5185
Prestw-1494
S2329
300563
Prestw-179
574215-25MG
Prestw-745
S7233
S2864
2979
Z27763746
HY-13064
HY-15889
Prestw-883
S2674
3039
4586
1502372
855
HY-10398
5188
S1519
Prestw-294
BP-30021
Prestw-793
50435
HY-13782
MFCD00037108
1500427
S1526
HY-50686
S2877
S2155
HY-B1710
Prestw-223
HY-10564
13183
HY-14839
S1453
S2161
A1330000
Prestw-1188
STL377875
HY-14932
BD51690
HY-12649
HY-17571A
KM09088
K136
HY-B0607
S2801
Prestw-1766
Z2299360563
HY-B0993
237
Prestw-268
1079
HY-B2191
S7910
S2247
EI370
HY-15233
2647
HY-B0595
S1100
Prestw-514
W-60403
Prestw-492
4607
HY-15443
Prestw-937
Prestw-263
S8101
S1802
L11579
HY-100588
S7173
STL137770
S7924
Prestw-898
2441
1500441
HY-B0421
S2804
Prestw-265
HY-B0111
HY-11027
234
4699
SML1523
HY-100810
S7574
Prestw-221
MFCD00886563
Prestw-217
16109
S1234
Prestw-1743
82250
Prestw-477
Prestw-86
4510
Prestw-117
10005031
HY-B1345
HY-17009
HY-13551
S1275
PZ0031
16484
S2281
5247
Prestw-208
1500316
S1109
HY-B0278
HY-15279
1207
15900
HY-10569
MFCD00041955
HY-N0523
S1455
Prestw-322
2471
S4074
HY-14605
MFCD00867736
HY-13290
Prestw-1362
3411
S2767
16672
2176
HY-18708
4291
2330
AK-35631
S7835
HY-13289A
HY-18169
F3314-0163
Prestw-1144
S1129
HY-12640
S2170
S2299
HY-14877
EN300-119912
1503114
Z234896745
HY-19636
S1467
Prestw-1023
HY-16639
MFCD00037815
S7316
SML1038
MFCD02683426
MFCD00935753
1500160
HY-13918
17505
HY-19995
S2156
HY-B0241
1504078
HY-70073
HY-B1075
OSSL_312908
S1089
Prestw-371
S2387
1300012
5260
1503711
Prestw-1026
PH006760
HY-12599
S7106
386
N010-0020
HY-100129
HY-19730
Prestw-713
1503038
S1367
HY-13734
S7035
MFCD00204311
1440
Z2327673243
4886
2001
HY-B0373
Prestw-1213
Prestw-658
1503250
HY-12285
HY-N0148
1503339
2181
S2823
Prestw-337
778
HY-B0779
HY-17004
S008-0093
2902
HY-10443
5605
S7160
MFCD00012808
S2402
1057
5131
Prestw-41
18049
4277
1235
HY-15342
Prestw-721
HY-14798
HY-19975
STK801894
HY-10870
1500687
HY-50856
Prestw-1283
Prestw-1381
Prestw-383
Prestw-112
3052
2469
HY-15251
SL125
Prestw-171
AC3107
HY-B0617
S2803
5309
Prestw-396
Prestw-526
S7450
S2412
Prestw-959
Z1537384907
HY-15894
K341
STK398385
Prestw-329
Prestw-789
1238
S7199
432
Prestw-810
S7360
HY-B1277
797
MFCD00896425
HY-B1159
L10517
E130
S2253
S7132
GR305
EI209
HY-B1217
3342
1267
BL147
S7526
HY-70074
550-527
Prestw-149
919
S4908
S2820
A7606
Prestw-17
S7029
MFCD00067379
HY-14740
HY-12884
2734
Z85881728
5607
Prestw-71
2496
Z45415564
Prestw-1136
HY-14792B
Prestw-1075
Prestw-1029
Z57127453
Prestw-1759
658
HY-32341
STK101977
S2623
S1422
2400
MFCD00003652
2291
A11137
N034-0006
Prestw-743
S2364
S2411
STL194198
Prestw-220
Z2327883841
HY-17398
2694
5303
1500566
4835
Prestw-201
STOCK1N-51856
HY-10595
AC3111
HY-75839
3307
S8076
PG008
HY-13021
MFCD00075909
3589
8645-0066
S2346
HY-13980
S1582
HY-17564
HY-101216
1500403
13175
Z104473974
Prestw-757
Prestw-3
HY-15164A
1500527
Prestw-1165
HY-14286
Prestw-259
HY-15718A
HY-B0196A
HY-B0159
HY-B0766
HY-16518
Prestw-699
889
HY-70072
511
1500616
S1393
HY-17006
HY-15187
HY-13465
S2258
HY-13898
Prestw-769
1500261
HY-14745
HY-10007
MFCD01863080
S2717
HY-17568
HY-16500
90220
PRA 10011
2143
S2755
HY-15226A
1501217
S4907
Prestw-148
Prestw-468
J10256
J10555
S1195
Prestw-774
Prestw-559
1390
S2011
S2814
HY-14574
Prestw-1408
3861
Prestw-1173
HY-A0032A
833
Prestw-151
4491
S2359
1500523
5595
HY-B2156
Prestw-162
Z235541930
Prestw-583
1500641
Prestw-229
HY-77839
Z57127547
HY-10934
4667
S7295
HY-16749
S2624
S7436
HY-B0612A
HY-B0891
Prestw-1140
4478
2478
4836
1502390
Z2306534452
1503427
HY-15445
HY-15144
AC1507
5317
HY-100407
4715
2213
HY-101384A
HY-10201A
HY-18306
Prestw-527
Prestw-1487
360
MFCD00866325
S7282
5051
HY-B0210
1500324
S7099
HY-13331
K14618467
1506168
1134
Prestw-792
Prestw-736
HY-10193
42910
5403
S7276
2282
2491
Z2417826612
S8278
Prestw-174
S2860
2479
3869
Z1270446358
1949
1788
1379
4945
2208
Prestw-48
AC1301
1721
SY038205
MFCD00150704
MFCD00941402
1504030
1501011
Prestw-696
Prestw-275
Prestw-83
S7189
3534
STL069536
HY-N0142
Prestw-539
HY-15748
HY-13761
210205
1500604
HY-17608
2737
HY-B1156
EN300-175312
S8209
HY-32015
4784
HY-15427A
Prestw-843
4727
HY-B1469
S2825
5269
Prestw-799
HY-19351
HY-15405
MFCD00070501
S2902
1500530
HY-13528
STK868787
Prestw-594
H039
Prestw-1719
Prestw-183
S7473
Prestw-49
Z756916070
HY-16398
1500340
HY-15777
S7519
BP-20532
Z2408581540
17415
S7111
Prestw-1785
Prestw-290
1206
2651
Prestw-1768
10009437
Prestw-1134
1503251
S2311
HY-15770
1506155
S1155
HY-15455
1300038
282
HY-12380
HY-B1244
HY-16508
SML0396
2459
HY-B1172
2539
HY-10980
4977
N062-0006
S2404
5588
Prestw-26
HY-14985
AK116408
HY-18977
681
1219
1400208
1503744
S2235
16116
Prestw-391
70685
5258
HY-17553
P933
Prestw-846
MFCD00134968
Prestw-470
Prestw-64
Prestw-763
Z1537048897
Prestw-115
HY-15640
Prestw-324
HY-B2206
Prestw-104
HY-19362
Prestw-345
Z1672746675
Prestw-307
4891
S1092
JFD01247
1224
STK360030
1231
HY-17572
HY-B1065
HY-17576
2372
S1525
HY-12164
2347
1500531
Prestw-188
Z1198172211
Prestw-557
S1594
Prestw-1032
HY-15900
S2423
S1095
S7467
S2374
5259117
Prestw-659
S7065
1500807
HY-12866A
Prestw-433
1501203
HY-101420
S4137
Z2235679010
HY-17038
HY-N0235
42088
3597
969
S2856
A14018
Prestw-1379
1503939
STOCK6S-24941
4774
2200
442
495
17371
S2334
HY-B0207A
300047
HY-10016
HY-B1048
86734
4928
HY-B1833
HY-13808
HY-12195
HY-15296
Prestw-538
Prestw-134
Prestw-284
Z1269203097
4730
Prestw-105
S7555
B21342
HY-15346
HY-B0190A
4684
HY-10999
HY-100831
1503001
QB-3353
HY-16655A
HY-B1247
1503301
LN01343075
2492
S1140
HY-B0359
Prestw-1047
HY-13022
Prestw-644
STK324459
Prestw-360
HY-N0739
Z2327531735
1300042
BD133715
SY029900
3581
Prestw-909
1502030
S2384
5321
Prestw-211
MFCD00039667
S7553
NP030
780
Prestw-982
Prestw-1048
Prestw-1039
4869
BL056
Z749259376
S2397
4400
S1141
HY-16992A
S1274
Prestw-926
BBC/654
4948
Prestw-702
2300220
HY-17370
HY-19719
5291
HY-15724
HY-17365
Prestw-520
2665
HY-14399
HY-14846
HY-14885
Z2306534576
18656
S1249
Prestw-1415
HY-B0396
S1110
781
2676
S2128
2626
Prestw-332
4986
FH24467
S1163
S7130
EBD54999
5267
HY-B0662
HY-15964
S7138
B5243
5048
S2782
Prestw-542
Z57052872
HY-N0060A
90145
S7147
3920
11012
HY-17436
3642
S1469
Prestw-346
PH013704
Prestw-411
1503273
HY-17034B
3523
ENZ-52253
4685
5012
5318
1503304
S2396
841
HY-17498
HY-12304
HY-B0636
S2689
Prestw-1758
1503041
4946
5323
4702
HY-15043
Prestw-9
HY-13342
K38158531
186
HY-13767
S1154
SB00582
Prestw-1770
2394
Prestw-893
MFCD00005077
5271
HY-50879
HY-13242
S7122
S7255
1301015
HY-18054
C3762
995
HY-18678A
Prestw-184
HY-13538
Prestw-649
HY-16509
S7554
HY-B2184
STK802460
HY-15653
Prestw-822
HY-18750
1506198
SML0565
15957
5604
5471
S2230
S2776
HY-17474
HY-13672
1301014
Prestw-334
NP418
LN01343075
Z1497043450
S7886
C243000
4874
HY-15273
666
Z104495648
1500260
1500129
HY-B0102A
HY-14832
2339
HY-15566
HY-10418
270-501
S2112
HY-15295
HY-15533
EN300-1720731
Prestw-548
1217
Prestw-1753
Prestw-717
1500651
1503041
HY-18657
A10654
STL281810
R416460
Prestw-895
HY-10452
HY-B1510
1979
Prestw-75
HY-17617
330066
HY-15069
S7399
S2692
1047
Prestw-716
1500443
Prestw-1308
Prestw-494
1500225
HY-B0461
HY-13758A
2560
1503036
PRA 10047
STOCK1N-50253
HY-N0565B
HY-15845
HY-12418
S7632
S1153
Prestw-1045
6048-0067
Z1255434943
HY-15388
3284
2021
Prestw-752
G523
779
760
HY-B1444
Prestw-244
Z56854487
Prestw-840
1822-0278
1661
1031
HY-15604
STK021840
1500532
Prestw-32
S2686
Y0001523
HY-B0513
S4149
HY-40354
Z441820390
Prestw-13
5190
HY-17473
373
3133
837
2397
Prestw-357
HY-B0750
HY-12644
S2401
3568
1506169
S3603
HY-70042A
2342
Z1198155666
Prestw-1486
1500182
HY-15723A
Prestw-176
HY-18099A
S4245
HY-W011733
Prestw-495
HY-15660
1500822
HY-100228A
HY-13304
Prestw-389
Prestw-1392
NP272
SML0542
HY-18006
Prestw-829
Prestw-247
Prestw-397
HY-B1192
CDS023382
HY-18595
1205
RA101
HY-N0700
HY-16781
HY-16271
478
S7814
MFCD01684929
2817
1500279
1941
HY-12983
1506176
HY-15551
PH013924
S7883
Prestw-203
5680
S2276
HY-B1259
A905704
2778
HY-15704
223
Prestw-949
HY-12867
Prestw-978
S1536
HY-50667
8003-7752
JN-0957
HY-15420
HY-12222
A71262238
1302
Prestw-1473
QC-1944
Prestw-77
HY-100155
HY-16307
S7155
HY-76299
HY-10655
S6005
HY-50175
Prestw-120
Prestw-837
HY-13201A
245
HY-10629
4458
HY-13541A
2300259
1500276
NP526
1500273
1985
T7329
HY-50946
HY-B1388
HY-13910
Prestw-1003
1178
2768
MFCD00891638
Prestw-405
HY-13700
HY-B0197A
HY-19768
1500390
1500618
Prestw-933
Z381346304
STK034479
S7333
MFCD00066092
S7373
HY-15391
Prestw-1020
Prestw-973
888
S7804
STOCK1N-54662
[truncated: 1,684 more rows]
