# Supplementary material for: Farnesoid X receptor activation by bile acids suppresses lipid peroxidation and ferroptosis
Source: Nat Commun. 2023 Oct 30;14:6908. doi: 10.1038/s41467-023-42702-8 (PMC10616197; doi:10.1038/s41467-023-42702-8)
Supplement: Supplementary file 5 — Supplementary Data 2 [file 41467_2023_42702_MOESM5_ESM.xlsx]

## Sheet: Cpd conc. hit validation
Compound concentrations used for hit validation experiments
Compound	Concentration [µM]
2-TEDC	12
Dipyridamol	6
LY231617	6
Cetaben	6
Anethole-Trithione	3
Oxymetazoline	12
Moxisylyte	6
Fexaramine	12
Turofexorate	12
Ferrostatin-1	2
Liproxstatin-1	0.8
a-Tocopherol	6
Idebenone	1.5
Zileuton	12
