# Supplementary material for: Farnesoid X receptor activation by bile acids suppresses lipid peroxidation and ferroptosis
Source: Nat Commun. 2023 Oct 30;14:6908. doi: 10.1038/s41467-023-42702-8 (PMC10616197; doi:10.1038/s41467-023-42702-8)
Supplement: Supplementary file 6 — Supplementary Data 3 [file 41467_2023_42702_MOESM6_ESM.xlsx]

## Sheet: Sheet1
List of primers used in RT-qPCR:
	Target gene	Sequence (5’ to 3’)
	Human NR1H4 (FXR)	Forward: acttccgtctgggcattctgac
		Reverse: gctgtaagcagagcatactcctc
	Human AIFM2 (FSP1)	Forward: gactccttccaccacaatgtgg
		Reverse: cagcaccatctggttcttcagg
	Human PPARalpha	Forward: ctatcatttgctgtggagatcg
		Reverse: aagatatcgtccgggtggtt
	Human ACSL3	Forward: cgaagctgctatttcagcaag
		Reverse: ctgtcaccagaccagtttca
	Human SCD1	Forward: tctagctcctataccaccacca
		Reverse: tcgtctccaacttatctcctcc
	Human GPX4	Forward: gcaaccagtttgggaggcaggag
		Reverse: cctccatgggaccatagcgcttc
	Human GAPDH	Forward: atcccatcaccatcttcc
		Reverse: ccatcacgccacagtttc
	Human ALB	Forward: gatgagatgcctgctgacttgc
		Reverse: cacgacagagtaatcaggatgcc
	Human ABCC2	Forward: gccaacttgtggctgtgatagg
		Reverse: atccaggactgctgtgggacat
	Human CYP1A1	Forward: gattgagcactgtcaggagaagc
		Reverse: atgaggctccaggagatagcag
	Human HNF4A	Forward: gatgtagtcctccaagctcac
		Reverse: gccatcatcttctttgaccca
	Human RXRA	Forward: ggaggtgagggaggagtt
		Reverse: gcatgagttagtcgcagacat
	Mouse AIFM2 (FSP1)	Forward: ttggtgactgtgccgatac
		Reverse: gatctgacccacgccatcat
	Mouse PPARalpha	Forward: tcggcgaactattcggctg
		Reverse: gcacttgtgaaaacggcagt
	Mouse GAPDH	Forward: tgtgtccgtcgtggatctga
		Reverse: cctgcttcaccaccttcttgat
