# Supplementary material for: Farnesoid X receptor activation by bile acids suppresses lipid peroxidation and ferroptosis
Source: Nat Commun. 2023 Oct 30;14:6908. doi: 10.1038/s41467-023-42702-8 (PMC10616197; doi:10.1038/s41467-023-42702-8)
Supplement: Supplementary file 8 — Source Data [file 41467_2023_42702_MOESM8_ESM.xlsx]

## Sheet: Fig. 1
	Figure 1b
	RSL3 dose response
	conc (µM)	2-TEDC			Dipyridamol			LY231617			Cetaben			Anethole-trithione			Oxymetazoline			Moxisylyte			Fexaramine			Turofexorate				L-778123			WHI-P154			H 89			ICI-89406			AZD1208			Tetradecylthioacetic acid				Ferrostatin-1
	50	69.92	50.88	37.21	118.89	109.3	97.57	76.98	78.49	72.78	100.3	88.41	73.02	140.63	140.67	129.12	148.87	208.13	162.2	96.93	196.66	161.05	168.62	154.25	132.26	151.31	156.79	115.08		27.38	19.63	16.27	74.36	121.97	112.86	1.98	1.72	1.47	15.82	10.17	8.01	1.03	1.57	1.23	13.12	14.71	8.23		23.62
	25	150.98	128.69	120.52	173.06	159.12	138.56	126.61	117.34	126.97	162.12	168.77	118.44	157.92	155.17	133.23	187.78	192.58	150.58	144.27	197.9	179.74	189.12	161.13	129.84	175.51	175.99	147.33		32.51	25.89	21.72	103.1	135.2	120.76	2.2	1.95	1.71	20.44	14.21	10.95	21.07	20.96	14.16	21.02	15.13	14.72		91.79
	12.5	127.6	125.63	114.24	193.86	195.06	158.64	157.41	134.15	151.7	199.18	183.55	141.79	173.67	141.21	138.71	206.8	200.91	156.99	174.7	179.6	147.06	183.91	146.3	138.88	201.37	168.48	146.57		36.61	22.4	20.02	119.49	110.55	82.95	8.53	6.67	8.56	21.26	19.9	11.44	25.54	20.54	17.36	22.43	12.18	15.03		148.97
	6.25	125.84	117.1	109.27	198.17	214.72	170.58	160.24	151.64	145.46	250.53	216.99	169.3	165.07	157.97	169.82	159.85	198.66	144.37	171.79	201.95	156.27	184.08	125.19	124.42	157.42	158.97	122.64		32.26	20.77	20.57	86.46	102.74	95.76	10.04	9.65	8.26	26.76	17.41	18.52	30.84	23.05	18.57	21.56	10.94	12.99		233.37
	3.125	117.83	103.57	103.81	216.55	196.29	160.47	156.89	141.79	140	202.14	200.19	169.48	185.61	175.82	147.68	118.74	157.61	137.69	134.84	155.76	128.84	114.46	109.57	81.43	103.85	98.54	85.9		29.36	19.04	18.28	47.43	69.23	60.91	15.72	14.86	12.33	30.78	18.88	17.19	29.35	21.48	18.62	19.79	17.21	11.89		217.26
	1.5625	86.76	84.73	78.31	148.59	164.58	127.23	114.36	108.08	107.34	141.36	137.29	112.88	112.45	127.77	107.41	90.82	136.18	114.7	76.35	107.52	99.85	57.36	51.5	48.85	43.11	46.87	42.73		23.63	13.79	14.16	45.69	41.57	42.84	14.36	15.41	12.76	27.44	18.81	16.33	31.61	21.06	18.64	21.53	12.74	12.28		244.58
	0.78125	67.69	65.19	54.16	81.82	96.63	71.26	50.34	58.48	48.72	63.26	71.57	50.54	34.97	44.77	40.35	68.59	75.97	74.93	61.89	50.08	47.87	32.96	22.22	21.99	37.08	24.21	24.04		17.96	15.15	13.68	35.53	24.27	23.04	13.89	11.51	9.38	20.11	21.34	14.2	28.2	15.49	15.23	20.87	15.27	15.88		252.2
	0.390625	39.61	41.67	35.26	45.39	44.41	41.1	26.3	23.29	24.13	33.53	35.53	22.81	17.44	25.31	20.57	46.05	43.75	36.52	32.22	29.94	29.91	25.05	17.5	15.89	33.69	22.99	18.33		22.29	15.88	12.03	23.7	18.64	17.09	16.49	10.9	9.81	29.35	20.96	14.7	20.07	15.03	17.03	23.21	9.73	11		212.91
	0.195312	24.78	25.96	21.28	37.21	29.91	19.88	15.28	18.23	13.37	32.37	21.28	16.39	11.89	16.98	17.73	30.63	24.07	24.47	31.89	23.32	24.11	20.97	14.91	13.8	25.08	12.78	12.72		21.82	15.81	10.91	17.22	21.05	16.9	11.54	14.39	9.17	27.22	17.83	15.42	25.08	17	11.69	21.37	15.23	13.33		223.45
	0.0976562	16.89	19.55	15.82	22.41	25.14	15.4	11.75	11.46	7.75	19.88	16.4	13.44	11.67	10.34	8.45	26.48	24.97	25	23.06	21.84	18.2	17.97	15.97	10.39	25.38	13.84	15.66		21	10.39	13.38	17.66	15.42	10.24	15.07	12.98	9.83	27.07	16.85	14.3	18.94	14.28	12.23	19.83	13.3	11.46		237.42
	IKE dose response
	conc (µM)	2-TEDC			Dipyridamol			LY231617			Cetaben			Anethole-trithione			Oxymetazoline			Moxisylyte			Fexaramine			Turofexorate				L-778123			WHI-P154			H 89			ICI-89406			AZD1208			Tetradecylthioacetic acid				Ferrostatin-1
	50	27.6789	31.4375	30.0187	70.3548	75.6939	77.1127	53.6901	55.2458	49.9938	49.5582	53.6901	47.1438	102.24	87.9901	99.3902	118.258	133.304	114.437	128.027	129.21	105.426	85.4886	90.6783	89.4462	98.9671	90.7406	79.0418		5.88675	8.20162	3.89546	93.8271	99.913	91.562	1.6926	1.46858	1.257	5.65028	6.3099	3.82079	0.647169	1.70504	0.983199	4.49285	3.88301	2.57623		12.6696
	25	90.305	85.4014	105.09	122.091	117.822	99.2036	74.5365	84.7418	80.6472	103.373	102.489	85.725	118.731	98.8675	97.0878	126.708	138.245	103.721	127.057	145.265	109.807	105.625	106.31	86.0735	104.692	128.052	123.323		6.19789	6.13566	5.7374	114.698	100.075	106.248	3.29807	1.75482	2.19042	6.27256	6.52147	4.14437	6.91973	6.62104	7.24332	5.11513	3.28563	3.33541		51.786
	12.5	100.1	109.484	95.6192	136.627	125.588	117.411	113.64	77.1998	91.3131	114.362	121.917	110.504	101.344	112.52	110.728	117.15	154.561	105.688	109.845	120.946	82.8128	100.996	94.5738	85.7001	121.767	125.464	112.62		6.48414	6.59615	4.70442	53.5781	52.4207	37.959	4.29372	2.56379	2.75047	6.04854	3.67144	4.4804	5.52583	5.48849	4.54263	4.99067	4.03236	3.38519		89.3342
	6.25	124.144	123.808	119.701	120.361	138.631	124.978	116.416	86.8949	103.97	125.663	116.976	117.984	129.869	106.882	101.979	113.827	113.553	100.361	113.777	127.455	98.3075	71.2508	76.0548	57.2122	95.7312	107.281	70.4543		6.55881	5.21469	3.78345	27.3927	15.7561	14.1755	3.45987	3.26074	3.75856	5.23958	6.21033	3.69633	7.5669	6.52147	6.28501	3.95769	6.50903	3.27318		115.756
	3.125	92.9061	105.849	94.636	128.301	136.565	120.809	109.845	79.2409	81.8793	116.876	151.525	118.756	116.876	104.468	117.648	67.5794	58.8426	44.7293	71.2633	58.9297	47.1438	28.9359	23.8457	26.3473	35.1089	36.2041	18.9297		4.66708	3.82079	3.14873	10.5289	9.28439	4.65464	3.41008	3.54698	5.3267	2.89982	6.95707	2.86248	8.17673	7.59179	4.0697	4.96578	5.02801	2.61357		134.897
	1.5625	57.8843	60.3485	60.9335	74.3373	58.0959	53.2297	32.7069	35.1836	29.5582	40.1494	51.0641	30.2925	35.2334	33.1176	49.4711	28.6621	25.9241	16.7891	24.3435	21.4188	11.1263	11.649	12.6322	8.21407	11.4997	9.83199	9.45863		4.44306	3.771	3.39764	5.21469	6.39702	5.50094	3.88301	2.17797	4.51774	4.80399	6.52147	3.01183	7.25576	6.33479	4.24394	2.38955	3.31052	3.0865		151.462
	0.78125	46.2726	41.0952	35.7312	19.1662	17.9589	12.3709	8.48787	8.77412	7.21842	10.8401	9.37151	5.21469	7.91538	10.6036	9.08526	19.1786	11.6242	8.32608	8.17673	6.3099	5.17735	6.63348	7.91538	4.70442	3.75856	6.49658	5.10268		5.26447	3.89546	3.58432	5.0529	4.76665	4.13193	2.52645	1.97884	3.45987	4.29372	3.0865	3.75856	6.50903	5.42626	3.58432	2.86248	3.33541	1.45613		140.187
	0.390625	17.6727	16.005	17.8594	7.16864	7.87804	4.56752	6.07343	4.18171	4.03236	3.4972	3.98258	2.82514	3.80834	3.80834	3.78345	5.70007	7.35533	3.68389	4.51774	5.61295	3.39764	2.97449	4.72931	3.02427	5.38893	4.65464	5.00312		2.78781	2.88737	2.72558	3.55943	4.65464	3.44742	2.27754	1.99129	1.07032	3.50965	4.13193	2.97449	4.45551	4.97822	2.93715	2.99938	3.04916	2.6509		142.589
	0.195312	8.48787	8.4132	6.0361	7.28065	2.98693	4.10703	3.85812	2.25265	2.89982	2.30243	3.02427	2.45178	2.96204	3.6341	4.64219	5.30181	4.10703	3.65899	4.28127	4.33105	2.88737	2.78781	3.74611	3.02427	3.74611	2.35221	4.46796		3.68389	3.07405	2.77536	2.46422	4.21904	2.20286	2.78781	2.56379	4.28127	3.21095	3.80834	2.55134	3.95769	3.94524	4.36839	1.64281	3.67144	1.74238		145.538
	0.0976562	4.41817	5.86186	4.40573	4.7542	3.7959	3.58432	2.32732	2.61357	4.05725	2.31487	3.04916	4.13193	2.06596	2.25265	2.514	3.38519	5.17735	3.69633	3.45987	3.43497	2.99938	2.31487	3.28563	2.30243	3.54698	3.13628	2.36466		4.00747	3.97013	2.35221	4.89111	4.24394	1.71749	2.20286	2.63846	2.50156	4.4804	5.40137	2.2402	2.89982	3.12384	3.09894	2.9496	3.14873	2.43933		148.874
	Figure 1c
			Staurosporine
		DMSO	DMSO	z-VAD-FMK	Ferrostatin-1	Liproxstatin-1	a-Tocopherol	Idebenone	Zileuton	2-TEDC	Dipyridamol	LY231617	Cetaben	Anethole-trithione	Oxymetazoline	Moxisylyte	Fexaramine	Turofexorate
		1288	11856	408	13992	10584	16008	16816	13248	13088	14088	11680	13680	9432	12840	13760	10544	12280
		1128	11824	312	14992	9536	16048	21120	13808	12512	14208	12088	14472	11088	12944	12744	9528	11112
		992	11088	320	16120	9200	14664	15784	13344	11472	15584	10368	14232	7496	11056	14440	11888	11328
		1192	13048	304	13768	12760	15280	15920	10560	12160	14608	12320	9928	11728	15816	15952	10920	11760
		1096	11632	264	15096	12560	16512	14784	11880	12512	14312	11616	11064	10552	11800	15320	12856	10096
		1208	12144	336	14056	9472	14936	14896	12168	11320	14784	11984	11480	9544	12000	14552	14744	11424
		1272	13152	304	11784	12688	11240	13608	12696	14144	15896	12728	13400	11024	12928	11848	12872	12552
		1344	14400	312	12480	13024	12272	14000	11960	12640	15432	13704	10664	10528	12920	14696	14400	11568
	Figure 1d
			TNFa + zVAD + LCL161
		DMSO	DMSO	Necrostatin-1	Ferrostatin-1	Liproxstatin-1	a-Tocopherol	Idebenone	Zileuton	2-TEDC	Dipyridamol	LY231617	Cetaben	Anethole-trithione	Oxymetazoline	Moxisylyte	Fexaramine	Turofexorate
		135.52	26.28	59.46	11.5	11.56	15.84	17.82	22.47	9.31	29.5	6.44	14.31	19.17	14.94	21.08	31.88	28.85
		98.08	11.01	42.56	6.07	10.89	11.26	7.06	13.78	2.15	11.23	8.64	9.28	11.61	14.16	17.13	19.79	21.06
		94.21	26.08	52.2	9.36	10.45	12.55	13.25	17.31	4.91	13.08	11.8	14.63	10.45	19.11	13.22	18.64	13.81
		118.9	33.54	85.87	9.55	10.97	8.65	14	21.71	11.03	23.19	14.4	10.51	15.37	16.81	10.38	19.06	19.07
	Figure 1e
			FIN56
		DMSO	DMSO	Ferrostatin-1	Liproxstatin-1	a-Tocopherol	Idebenone	Zileuton	2-TEDC	Dipyridamol	LY231617	Cetaben	Anethole-trithione	Oxymetazoline	Moxisylyte	Fexaramine	Turofexorate
		100	16.5	67.29	70.19	47.17	66.08	49.15	10.46	58.81	61.01	36.91	76.42	42.03	52.21	47.48	54.38
		100	17.13	54.24	62.31	55.38	53.01	40.08	27.63	49.56	60.58	47.43	64.63	16.39	66.8	47.96	48.71
[truncated: 14 more columns]

## Sheet: Fig. 2
	Figure 2a
		DMSO	Turo	Fexa
		1	6.38639	6.63456
		1	2.41999	4.89056
		1	2.8991	3.83706
	Figure 2b
		DMSO esiGFP	DMSO esiFXR	IKE esiGFP	IKE esiFXR
		100	100	46.79	18.21
		100	100	64.22	11.57
		100	100	92.4	15.8
	Figure 2c
	conc (µM)	RSL3			RSL3 + Turo			RSL3 + Fexa
	4	4.31	3.53	3.56	56.36	59.92	48.59	66.15	64.76	54.75
	2	15.29	8.86	11.26	60.38	69.64	73.18	74.09	75.52	76.85
	1	5.93	4.25	4.57	58.66	59.99	55.22	64.15	58.39	61.96
	0.5	13.52	10.01	7.21	65.84	64.79	59.55	75.06	79.53	65.24
	0.25	13.93	12.49	15.62	77.5	79	72.99	77.58	80.95	74.9
	0.125	26.53	22.54	23.45	79.09	80.28	81.79	75.18	77.98	62.38
	0.0625	64.82	66.93	70.41	86.89	86.63	96.6	88.27	86.42	77.11
	0.03125	71.01	82.14	81.37	85.06	82.18	76.98	86.93	82.47	80.43
	0.01563	75.45	80.96	86.63	90.53	89.21	92.93	82.92	86.42	76.06
	0.00781	85.14	90.65	81.17	87.02	85.23	79.13	87.7	77.49	76.23
	0.00391	83.19	90.94	92.11	85.54	86.33	80.1	77.06	87.83	81.52
	0.00195	87.37	90.44	74.85	89.65	78.85	82.3	90.49	67.83	77.38
	Figure 2d
	conc (µM)	IKE			IKE + Turo			IKE + Fexa
	8	6.77	5.97	5.68	8.41	7.08	27.98	5.67	4.19	5.07
	4	8.1	6.4	6.92	22.14	42.5	35.18	14.93	10.71	7.53
	2	4.84	5.52	5.66	61.52	57.53	76.16	25.26	18.81	26.76
	1	2.47	2.92	2.83	75.64	78.6	75.89	56.25	51.27	48.4
	0.5	3.07	2.76	2.75	73.8	74.29	76.58	61.93	59.33	58.27
	0.25	2.93	2.26	2.94	95.86	99.45	89.64	67.37	77.02	75.18
	0.125	3.41	3.25	3.06	73.56	84.52	95	78.11	75.64	76.94
	0.0625	6.26	5.52	5.85	86.72	87.49	95.13	88.58	87.83	72.68
	0.03125	19.35	44.28	19.65	72.87	75.22	97.08	71.33	74.15	72.83
	0.01563	82.93	71.96	71.69	91.4	88.85	89.73	80.79	85.2	83.56
	0.00781	74.31	64.59	80.65	88.21	88.76	87.81	76.49	72.34	77.13
	0.00391	69.76	85.53	76.57	91.18	95.51	86.4	83.59	82.63	75.64
	Figure 2e
		DMSO						RSL3						RSL3 + Turo						RSL3 + Turo + HX 351 5µM						RSL3 + Turo + HX 351 10µM						RSL3 + Turo + HX 351 20µM						RSL3 + Fexa						RSL3 + Fexa + HX351 5µM
		117.78	109.65	119.19	108.07	107.25	101.85	5.64	5.95	7.4	5.75	5.6	5.58	92.45	94.63	98.22	93.13	100.31	94.33	93.14	74.94	87.63	86.02	69.63	105.41	41.11	54.42	25.13	39.89	11.3	28.39	36.79	45.38	6.88	26.41	4.97	25.44	115.77	100.05	115.47	97	116.44	106.65	53.24	68.5	51.09	68.54	69.42	76.95
		106.39	102.13	106.75	107.54	117.19	98.43	13.46	19.23	23.19	24.68	20.76	23.66	81.4	96.6	85.41	90.25	83.6	82.96	55.51	64.42	61.68	49.77	56.33	64.56	43.58	45	51.3	46.65	49.08	45.59	33.8	30.61	45.82	30.84	24.87	18.61	79.44	85.15	82.42	83.96	88.51	91.85	59.88	51.31	60.91	54.14	69.9	54.31
		106.41	109.94	104.39	108.23	112.28	106.54	12.31	15.21	17.29	17.43	17.01	19.45	120.85	104.21	109.03	111.29	112.94	106.97	94.07	87.42	91.11	79.67	97.23	84.33	69.7	68.44	77.24	63.61	73.26	66.43	57.13	19	17.43	10.46	66.77	53.61	87.33	90.03	90.88	103.55	102.09	101.35	61.48	49.67	57.9	69.2	67.54	59.62
	Figure 2f
		DMSO						IKE						IKE + Turo						IKE + Turo + HX351 5µM						IKE + Turo + HX351 10µM						IKE + Turo + HX351 20µM						IKE + Fexa						IKE + Fexa + HX351 5µM
		125.83	107.86	123.41	121.5	121.29	129.39	30.74	32.04	19.33	19.53	21.58	23.17	131.05	124.73	146.27	148.18	134.96	127.44	91.45	83.57	80.27	103.8	122.99	100.21	98.43	86.74	69.71	60.99	123.71	64.14	20.87	104.21	100.21	57.69	74.59	69.21	153.93	121.31	145.38	124.94	123.1	125.19	84.74	42.75	64.51	77.08	86.7	83.36
		112.09	121.29	111.57	111.38	106.49	119.38	11.76	13.15	19.88	13.88	16.56	14.23	104.86	107	115.24	122.61	113.86	123.57	79.88	73.28	93.75	68.01	82.58	72.44	68.27	21.2	38.68	38.43	60.67	41.69	54.53	32.72	78.97	24.54	61.33	15.38	120.15	107.64	127.98	112	111.47	121.84	98.09	61.27	87.49	50.17	67.08	59.56
		102.69	108.45	110.17	103.57	112.86	104.74	11.06	8.89	10.87	9.45	9.08	7.3	108.61	113.3	112.33	117.22	105.04	110.03	70.63	89	93.38	87.19	79.21	88.88	21.38	43.51	64.26	36.44	90.61	48.41	24.3	29.79	13.64	41.7	16.08	25.58	103.39	104.98	114.07	109.34	104.87	113.45	63.1	50.04	55.58	56.79	63.23	67.09
[truncated: 12 more columns]

## Sheet: Fig. 3
	Figure 3a
		DMSO								RSL3								RSL3 + Fer-1								RSL3 + Turo								RSL3 + Fexa
		0.914782	0.919686	0.924497	0.887448	0.875	0.92174	0.891191	0.883703	0.363264	0.473838	0.451652	0.507543	0.486176	0.360906	0.734797	0.575201	0.912181	0.920855	0.930391	0.923798	0.912347	0.854135	0.930338	0.924702	0.88668	0.920747	0.915061	0.876837	0.908031	0.891299	0.919716	0.884307	0.867641	0.884084	0.579889	0.898212	0.915294	0.88221	0.916311	0.92512
		0.868434	0.892613	0.921478	0.900485	0.588194	0.884361	0.418873	0.876154	0.629394	0.334475	0.493881	0.558151	0.484296	0.350844	0.365901	0.613062	0.886306	0.842006	0.913762	0.901393	0.90916	0.858163	0.924011	0.886884	0.639146	0.842801	0.891465	0.802586	0.879689	0.776566	0.876469	0.532112	0.921622	0.924498	0.896104	0.918832	0.907959	0.925943	0.921277	0.873837
		0.918992	0.837499	0.905441	0.880866	0.904763	0.58559	0.926818	0.900253	0.734078	0.687493	0.744546	0.729346	0.430931	0.559719	0.571129	0.760287	0.928565	0.899645	0.922201	0.931682	0.92482	0.922994	0.587417	0.906328	0.787046	0.849833	0.855296	0.734282	0.670002	0.889722	0.853601	0.816369	0.897133	0.909987	0.910752	0.889403	0.843686	0.889219	0.920289	0.906589
	Figure 3b
		DMSO	Turo	Fexa
		1	1.6358	0.203768
		1	0.59	0.78
		1	1.14076	1.49485
		1	0.752623	0.933033
	Figure 3c
	conc (µM)	RSL3			RSL3 + Turo			RSL3 + Fexa
	4	12.3	12.87	13.05	70.47	65.95	65.82	47.59	56.34	52.48
	1	20.22	17.87	14.77	64.6	55.64	59.72	63.4	56.82	53.79
	0.5	44.53	33.54	29.87	88.57	70.96	83.29	63.67	71.7	56.15
	0.25	72.18	82.77	48.19	83.52	63.99	75.59	77.41	63.71	58.52
	0.125	73.35	64.85	65.46	90.37	77.32	75.18	48.23	51.42	63.31
	0.0625	94.05	111.21	102.13	94.36	75.73	85.9	79.57	84.65	58.67
	0.03125	91.3	99.36	90.98	91.18	77.19	71.59	63.6	59.33	80.08
	0.01563	81.46	79.76	88.72	78.44	76.12	76.03	72.84	62.6	58.32
	0.00781	87.61	79.99	82.53	94.52	66.38	64.36	51.49	49.23	48.67
	0.00391	92.77	83.85	91.11	91.84	65.34	74.93	63.17	63.52	60.22
	Figure 3d
			wt			FXR KO
		DMSO	100	100	100	100	100	100
		RSL3	50.86	85.99	67.94	21.22	12.51	4.8
	Figure 3e
		DMSO			FXR KO + RSL3			FXR KO + RSL3 + Turo			FXR KO + RSL3 + Fexa
		100	100	100	21.22	12.51	4.8	11.68	14.82	15.91	21.22	11.44	12.41
	Figure 3f
					FXRi 12.5µM	FXRi 25µM	FXRi 50µM
				Turo	Turo	Turo	Turo
		DMSO	RSL3	RSL3	RSL3	RSL3	RSL3
		105.16	24.99	102.58	53.01	14.83	12.59
		104.02	27.66	100.36	53.2	12.46	13.5
		110.5	22.85	110.53	39	38.71	17.26
	Figure 3g
	conc (µM)	RSL3			RSL3 + Turo			RSL3 + FXRi
	4	6.57	6.57	5.23	64.26	33.02	17.25	1.06222	0.88518	0.859889
	2	10.65	23.95	20.88	59.43	60.16	92.93	2.30564	2.40091	0.609756
	1	14.15	26.12	39.55	62.72	72.83	94.07	3.15943	1.455	2.07857
	0.5	15.28	21.71	11.62	66.97	75.19	65.2	2.98126	3.38586	3.36457
	0.25	65.59	19.98	27.04	115.83	54.32	82.1	2.87947	4.75113	2.92061
	0.125	69.83	53.42	31.38	122.67	111.04	94.49	17.393	7.9403	8.81592
	0.0625	44.95	75.59	80.42	109.01	103.6	77.56	21.1901	24.6858	18.8924
	0.03125	66.21	58.97	75.43	91.23	88.94	67.16	31.4508	38.3955	83.7757
	0.01563	144.5	154.48	70.72	171.29	161	92.99	76.4838	105.193	77.5535
	0.00781	84.27	114.12	81.79	71.42	93.07	75.55	102.462	78.4924	117.653
	0.00391	77.99	126.84	106.35	95.58	136.11	134.01	78.9314	110.766	70.8293
	0.00195	119.4	90.29	96.7	108.28	161.59	79.39	125.424	105.132	120.312

## Sheet: Fig. 4
	Figure 4a
		DMSO	RSL3	RSL3 + Fer-1	RSL3 + Turo	RSL3 + Fexa
		14.3421	99.9	39.7349	62.9486	13.3269
		12.2482	100.1	25.728	64.7492	25.8016
		3.88108	99.9	3.70106	9.01438	6.21079
	Figure 4b
		DMSO	RSL3	RSL3 + Turo	RSL3 + Fexa
		0.80435	1.78261	0.91304	1.23913
		0.91304	2	0.8587	1.02174
		0.8587	1.8913	0.80435	0.8587
	Figure 4c
		DMSO	RSL3	RSL3 + Fer-1	RSL3 + Turo	RSL3 + Fexa
		35.6481	99.9	33.1095	37.6475	26.0124
		20.9878	100.1	17.1985	22.334	30.1736
		13.1043	99.9	9.31682	62.4131	33.4479
	Figure 4d
		DMSO	RSL3	RSL3 + Fer-1	RSL3 + Turo	RSL3 + Fexa
		48.9148	99.9	40.8623	61.9434	53.0381
		44.3302	100.1	39.4413	37.9429	49.8286
		42.9714	99.9	35.5136	44.5066	52.2043

## Sheet: Fig. 5
	Figure 5a
		FXR
		Control	FXR OE	FXR OE + FXRi
		1	5220.6	6.08
		1	5693.11	1078.64
		1	2460.95	455.087
	Figure 5b
		GPX4			FSP1			PPARa			SCD1			ACSL3
		Control	FXR OE	FXR OE + FXRi	Control	FXR OE	FXR OE + FXRi	Control	FXR OE	FXR OE + FXRi	Control	FXR OE	FXR OE + FXRi	Control	FXR OE	FXR OE + FXRi
		1	3.48	0.22	1	170.66	0.09	1	33.71	0.32	1	109.14	1.09	1	24.34	0.12
		1	2.42839	2.50533	1	66.7178	1.83401	1	20.1122	12.3805	1	47.18	2.29	1	45.1	0.17
		1	5.7	0.26	1	70.5219	0.72	1	19.29	1.01	1	30.5903	3.12	1	74.2851	2.46
	Figure 5c
		DMSO			RSL3			RSL3 + Turo			RSL3 + Turo + iFSP1 0.2 µM			RSL3 + Turo + iFSP1 1.5 µM			RSL3 + Turo + iFSP1 6.25 µM			RSL3 + Turo + iFSP1 25 µM
		105.16	104.02	110.5	24.99	27.66	22.85	75.91	71.02	99.1	42.95	45.61	13.08	12.67	23.3	5.06	7.37	9.07	3.53	1.42	3.15	1.92
	Figure 5d
		DMSO			RSL3			RSL3 + Turo			RSL3 + Turo + PPARi 0.2 µM			RSL3 + Turo + PPARi 1.5 µM			RSL3 + Turo + PPARi 6.25 µM			RSL3 + Turo + PPARi 25 µM
		103.98	95.88	111.31	21.28	26.04	17.56	102.58	102.7	75.91	71.36	99.41	35.26	48.89	53.43	16.14	18.61	17.17	10.92	16.48	4.4	3.38
	Figure 5e
		DMSO	RSL3	RSL3 + OC	RSL3 + CDC
		127.43	8.13	91.1	85.53
		101.39	6.84	96.89	104.03
		124.05	56.78	80.5049	80.38
		95.85	5.3	83.1113	83.5802
		132.38	54.3	78.9647	75.9005
		103.2	5.92	78.16	66.6256
	Figure 5f
		FXR				GPX4			FSP1			PPARa			SCD1			ACSL3
		Control	OC	CDC		Control	OC	CDC	Control	OC	CDC	Control	OC	CDC	Control	OC	CDC	Control	OC	CDC
		1	1.27899	6.63456		1	25.2813	4.65893	1	1.56374	6.06287	1	0.867539	2.32141	1	13.0864	1.69349	1	5.0806	7.80825
		1	3.04196	12.7728		1	10.3388	6.06287	1	4.43828	4.42292	1	1.12506	0.965936	1	3.74509	2.20381	1	10.3388	15.6707
		1	2.86791	4.22807		1	34.6552	5.04551	1	20.5348	1.56917	1	1.18099	4.22807	1	2.10672	6.40856	1	8.36868	13.5479
		1	4.92458	9.78112		1	21.0391	6.47554	1	6.63456	2.62079	1	3.89062	4.69134	1	30.5373	8.22491	1	5.81589	17.3878

## Sheet: Fig. 6
	Figure 6a
		DMSO	RSL3	RSL3 + Turo	RSL3 + Fexa	RSL3 + OC	RSL3 + CDC
		100	60.4	94.96	97.44	109.93	120.9
		100	71.99	102.14	108.44	116.36	98.9
		100	70.32	85.05	93.35	101.48	105.21
	Figure 6b
		FSP1			PPARa
		Control	Turo	Fexa	Control	Turo	Fexa
		1	5.86	16.22	1	2.26	2.96
		1	11.55	20.25	1	2.49	2.86
		1	10.48	18.9	1	3.4	2.78
	Figure 6e
		PI stain
		DMSO	RSL3	RSL3 + Turo	RSL3 + Fexa	RSL3 + Fer-1	RSL3 + FXRi
		899	2432	1974	1530	1137	3277
		1595	2711	1230	1377	2044	3683
		1607	2457	1579	1555	2002	3079
		Hoechst stain
		DMSO	RSL3	RSL3 + Turo	RSL3 + Fexa	RSL3 + Fer-1	FXRi only
		9074	9389	7464	8643	9545	9489
		8751	8899	7811	10154	10493	10817
		8491	9742	8684	8622	9282	9011
			8574	9135	8791	7864

## Sheet: Suppl Fig. 2
	Suppl Fig. 2a
		wt	FXR KO
		1	0.0104
		1	0.0272047
		1	0.028
	Suppl Fig. 2b
		DMSO - AAPH	AAPH + DMSO	AAPH + Fer-1	AAPH + Turo	AAPH + Fexa
		98	243	82	195	203
		94	245	66	215	186
		150	374	143	313	221
		165	381	104	290	295
	Suppl Fig. 2c
		DPPH only	DPPH + DMSO	DPPH + Fer-1	DPPH + Turo	DPPH + Fexa
		0.065	0.07	0.0175	0.06525	0.064
		0.0655	0.0645	0.02675	0.07325	0.07425
		0.071	0.069	0.029	0.0675	0.06825
	Suppl Fig. 2d
		EDTA	DMSO	Turo	Fexa
		100	9.45	14.33	13
		100	14.99	13.22	14.55
		100	13.22	12.56	11.23
			4.36	11.23	9.9
			8.79	11.23	11
			10.56	11	9.01

## Sheet: Suppl Fig. 4
	Suppl Fig. 4
		ALB		ABCC2		CYP1A1		HNF4A		RXRA
		Day 0	Day 14	Day 0	Day 14	Day 0	Day 14	Day 0	Day 14	Day 0	Day 14
		9.8467e-05	0.0158431	0.00164	0.160428	0.00039	0.0445	0.00039	0.00689612	0.00136	0.0445
		0.0002985	0.0366511	0.00229069	0.110338	9.8467e-05	0.0421005	3.0771e-06	0.0130664	0.004044	0.108819
		0.00038845	0.0235195	0.003545	0.0823243	0.00066701	0.031798	2.0844e-05	0.00754656	0.00734002	0.0656073
